# Supplementary material for: Activation of Steroidogenesis, Anti-Apoptotic Activity, and Proliferation in Porcine Granulosa Cells by RUNX1 Is Negatively Regulated by H3K27me3 Transcriptional Repression
Source: Genes (Basel). 2020 Apr 30;11(5):495. doi: 10.3390/genes11050495 (PMC7290568; doi:10.3390/genes11050495)
Supplement: Supplementary file 1 [file genes-11-00495-s001.zip]

Archive with 4 entries (4 files):
- Figure S1 H3K27me3 target RUNX1 prediction.docx
- __MACOSX/._Figure S1 H3K27me3 target RUNX1 prediction.docx
- Table S1 Primer sequences.xlsx
- __MACOSX/._Table S1 Primer sequences.xlsx
