# Supplementary material for: Activation of Steroidogenesis, Anti-Apoptotic Activity, and Proliferation in Porcine Granulosa Cells by RUNX1 Is Negatively Regulated by H3K27me3 Transcriptional Repression
Source: Genes (Basel). 2020 Apr 30;11(5):495. doi: 10.3390/genes11050495 (PMC7290568; doi:10.3390/genes11050495)
Supplement: Supplementary file 1 [file genes-11-00495-s001.zip › Table S1 Primer sequences.xlsx]

## Sheet: Primers
Genes	Gene ID	Application	Primers	Tm (℃）	Product length (bp)	Restrict enzyme sites
RUNX1	XM 021068413.1	CDS amplification	F-GGGGTACCATGGCTTCAGACAGCATATTTG	60.8	1251	KpnⅠ
			R-CCGCTCGAGTCAGTAGGGCCGCCATACG			XhoⅠ
						NC
siRUNX1	XM 021068413.1	siRNA	TCGTGAACCTCGAAACACA
RUNX1	XM 021068413.1	qRT-PCR	F-ACCTCGAAACACAAGGCAGA	59.3	174	NC
			R-GCACTTGAGAGTCGACTGGA
PTGS2	NM 214321.1	qRT-PCR	F-ATTCAGAAGCCGACTCACCG	59.3	218	NC
			R-AGAATCCTGTTCGGGTGCAG
FSHR	NM 214386.3	qRT-PCR	F- CGCGGTTGAACTGAGGTTTG	59.3	222	NC
			R-TTGGGAAGGTTCTGGAAGGC
LHR	JN 120794.1	qRT-PCR	F-ACATAACCACCGTACCAGCA	59.3	177	NC
			R-GGAAGGCGTCATTGTGCATC
ER1	NM 214220.1	qRT-PCR	F-ATGGCCATGGAATCTGCCAA	59.3	241	NC
			R-CCCCTTTCATCATGCCCACT
ER2	NM 001001533.1	qRT-PCR	F-GCCGACAAGGAACTGGTACA	59.3	169	NC
			R-GAGCAAAGATGAGCTTGCCG
CYP11A1	NM 214427.1	qRT-PCR	F-CGCTCAGTCCTGGTCAAAGG	59.3	267	NC
			R-TTCCAAGTTGCCGAGCTTCT
CYP19A1	NM_214429	qRT-PCR	F-TTCCTTGGCTGTACAGAAAGTATGA	59.3	221	NC
			R-GGTGTCTGGTGCTGCAATTAG
HSD17β1	EU 153250.1	qRT-PCR	F-GGGAGGCCTGATAGGTGAGT	59.3	271	NC
			R-GGGCGGTAACTCACTGGAC
HSD17β4	NM_214306.1	qRT-PCR	F-GAACTTCTACGGGCGTGT	59.3	213	NC
			R-CCCTCAGAATTCCAGCATTGTT
STAR	NM 213755.2	qRT-PCR	F-GCTTTTCCACTCTAGGGCGA	59.3	184	NC
			R- AAGCTCCTGGCTGGATGAAC
RUNX1	XM 021068413.1	ChIP-PCR	F-CAGTTGAGAAAGCCAAGTCACAG	60	125	NC
			R-GCAAGGCAGTCTAGAATAGAGGTG
GAPDH	NM_001206359	ChIP-PCR	F-CATGGGTGTGAACCATGAGA	60	150	NC
			R-GTCTTCTGGGTGGCAGTGAT
